# Supplementary material for: Activation of TAS2R Signaling by Diphenidol Suppresses Tumor Growth and Remodels the Tumor Immune Microenvironment in Oral Squamous Cell Carcinoma
Source: Cancers (Basel). 2026 May 9;18(10):1527. doi: 10.3390/cancers18101527 (PMC13204434; doi:10.3390/cancers18101527)
Supplement: Supplementary file 1 [file cancers-18-01527-s001.zip]

Archive with 1 entries (1 files):
- cancers-4258036-supplementary.pdf
